# Supplementary material for: Determining diet from faeces: Selection of metabarcoding primers for the insectivore Pyrenean desman (Galemys pyrenaicus)
Source: PLoS One. 2018 Dec 14;13(12):e0208986. doi: 10.1371/journal.pone.0208986 (PMC6294389; doi:10.1371/journal.pone.0208986)
Supplement: S2 Table — (ZIP) [file pone.0208986.s002.zip]

Archive with 3 entries (2 files):
- S2_Table.doc
- __MACOSX/
- __MACOSX/._S2_Table.doc
